# Supplementary material for: Integrative Bioinformatics Analysis Reveals That miR-524-5p/MEF2C Regulates Bone Metastasis in Prostate Cancer and Breast Cancer
Source: Comput Math Methods Med. 2022 Sep 10;2022:5211329. doi: 10.1155/2022/5211329 (PMC9482681; doi:10.1155/2022/5211329)
Supplement: Supplementary 1 — Table S1: list of upregulated expressed mRNAs in breast cancer bone metastasis samples from the GSE137842 dataset. [file 5211329.f1.txt]

number	symbol
1	SKAP1
2	LOC105376236
3	ZNF785
4	USP12
5	LOC101929116
6	ZNF32-AS3
7	GTF2I-AS1
8	PIK3CD-AS2
9	LOC645188
10	MEIS1
11	GTSE1-DT
12	LINC01505
13	LOC574538
14	SLC5A2
15	LHX8
16	TMCO1-AS1
17	PRKCA
18	ZNF254
19	DBH
20	LOC101929315
21	ABCA13
22	SPACA1
23	C8B
24	TP63
25	RAB3B
26	RBFOX1
27	NRG1
28	ALDOAP2
29	SIM1
30	ATXN8OS
31	DNPH1
32	LRRC7
33	TSHZ3
34	TRIM15
35	PDE1A
36	ARHGEF40
37	ATP13A5
38	MPEG1
39	GDF11
40	EPB41
41	OSGIN1
42	LMNTD2-AS1
43	VPS13A-AS1
44	UNC5C
45	CAMSAP3
46	SYNPO2
47	LOC105370752
48	CXCL12
49	RGL3
50	VMA21
51	LINC02375
52	LINC02119
53	LOC105370549
54	GNS
55	ESR1
56	NPHP4
57	RNF212B
58	GRAPL
59	IQCH
60	LOC105375253
61	CYP19A1
62	POU4F3
63	TLK2
64	CTXN3
65	LINC02555
66	SRSF4
67	HLA-DOB
68	TSSK4
69	ZNF160
70	GRK3-AS1
71	ENKUR
72	TCEANC
73	MARCHF2
74	TYR
75	DQX1
76	ALG10
77	LOC101928236
78	SPATA3
79	LOC105370613
80	MEF2C
81	G2E3-AS1
82	ST6GALNAC4
83	SHISAL1
84	LOC100128988
85	ZNF747
86	C1orf68
87	CA14
88	CRB1
89	EIF4E3
90	SACS-AS1
91	LOC105374629
92	FAT2
93	SLC8A1
94	EPHX1
95	CYP26A1
96	LGI4
97	NPAP1
98	PFDN4
99	PSG2
100	ASIC5
101	ABCC9
102	LOC101927166
103	HSPA1L
104	LOC105373714
105	LINC02653
106	ZNF587
107	CDIN1
108	DCN
109	SHISA9
110	TSPYL1
111	GFI1B
112	PARVB
113	ATG9B
114	C8orf17
115	GART
116	A4GNT
117	ATP2C2
118	SCYL2
119	COL23A1
120	SNN
121	QRICH2
122	RAX
123	NRP2
124	LOC105376975
125	FSD2
126	PAK3
127	MAFB
128	OR7D2
129	AHSG
130	MATN1
131	JUN
132	CACNA1A
133	IL36RN
134	HELZ2
135	ANKRD26P3
136	CTSG
137	ATF7IP
138	TRAV12-2
139	CTNND2
140	KDM5D
141	FAM124A
142	CACNA1C
143	GLI4
144	PKD1
145	MEG3
146	CLRN1
147	NCR2
148	FRMD3
149	LOC101928881
150	NENF
151	RHOC
152	HNMT
153	BBLN
154	ARSB
155	ACSM1
156	LOC105372217
157	DNM1P35
158	RNF213-AS1
159	CXCL3
160	ZNF496
161	RAVER2
162	CCDC141
163	GPR182
164	SHE
165	SV2C
166	LOC101928896
167	LEKR1
168	STON2
169	FBLN1
170	LINC02232
171	MYO1D
172	C1QTNF1-AS1
173	CSDC2
174	KDM8
175	VDAC1
176	B4GALT6
177	KLK2
178	LOC100505942
179	CCDC149
180	LOC105374325
181	DLG5-AS1
182	LINC00689
183	PART1
184	PDGFB
185	EIF3M
186	TNFSF8
187	NIPAL3
188	LINC01347
189	LHFPL5
190	KLHL1
191	MED12L
192	IFNA1
193	KLHL28
194	SLITRK5
195	C12orf54
196	LOC101927358
197	LINC02092
198	FBXW4P1
199	GRIK2
200	SLC5A10
201	TRAPPC13
202	PARP10
203	AQP4-AS1
204	CCL24
205	FAM205BP
206	HOXB7
207	SH2D2A
208	MATN3
209	LCN15
210	VEPH1
211	PATE2
212	CPLX3
213	MGST1
214	LINC01233
215	SGSM1
216	LINC01718
217	SNHG4
218	PLEKHG2
219	CDH26
220	LOC101928817
221	LOC102723701
222	SYPL2
223	METAP2
224	LINC01257
225	IGFL2
226	PAH
227	PENK
228	PTPN22
229	NFIB
230	PACRG-AS1
231	FRMD8
232	HSPB2
233	RPS19
234	ADGRF4
235	CA8
236	KRT222
237	FOXO3
238	PIK3C2A
239	PRL
240	BRF1
241	LCP2
242	CDC42EP5
243	PRKD3
244	UPK1B
245	SHANK2-AS3
246	CCDC197
247	HMBOX1
248	SYNE2
249	HLA-DPB1
250	CKM
251	SYNJ2
252	RBM48
253	TFR2
254	C8orf34
255	DACT3
256	B4GALT1
257	SOX17
258	LINGO2
259	DICER1
260	EPHA10
261	TNFRSF14-AS1
262	IRS4
263	FOXP2
264	MYO16
265	ZNF385B
266	LOC105374947
267	ABHD11
268	TRBV16
269	ARX
270	RASGEF1A
271	TRIM24
272	PKD1L1-AS1
273	SLC6A15
274	COG7
275	TBC1D25
276	GRM1
277	AFF3
278	FGF22
279	EFCAB5
280	PPP4R1L
281	ANKRD18A
282	ALDH5A1
283	RAP2B
284	TNKS
285	MXRA5
286	LINC02254
287	SPTSSB
288	ACRV1
289	LINC00957
290	ALKBH3-AS1
291	MPZL3
292	VMO1
293	DHX34
294	KIR3DL2
295	BGN
296	ZNF461
297	DLEC1
298	SLC22A31
299	OVOL1
300	PTPN21
301	PALMD
302	KCNS2
303	LYNX1
304	CYP2C19
305	FAM186B
306	TSPOAP1-AS1
307	VWA3B
308	GSX1
309	FHL3
310	SLC44A5
311	STYX
312	DYNC2I1
313	TMEM275
314	LINC00643
315	ITGAX
316	ARHGEF11
317	LOC401442
318	SPATC1
319	PLAAT2
320	C8orf58
321	LINC00927
322	MYL2
323	RAPGEF5
324	HMMR-AS1
325	MAX
326	CXorf58
327	ADH6
328	FAM53B-AS1
329	CHRNG
330	TPSG1
331	KRT23
332	GPX5
333	GAS7
334	SLC44A1
335	FBXO24
336	TWF2-DT
337	GLYATL1
338	PCBP1-AS1
339	TPM2
340	NCAPH2
341	KLK7
342	LARGE-AS1
343	DISC1
344	CD99L2
345	KATNAL2
346	FOXD1
347	COBL
348	CD300LG
349	ZNF821
350	NR4A3
351	ATP9B
352	BCL2
353	SPRY4-IT1
354	LOC101928893
355	MET
356	SEZ6L
357	ACACB
358	GPC4
359	KIAA1755
360	CCK
361	ITPR3
362	TAS2R7
363	PHKG1
364	TMEFF2
365	SALL4
366	LOC100287290
367	GYPE
368	CD244
369	LOC101928682
370	GCNT7
371	MBNL1
372	MKRN3
373	NOP14-AS1
374	RBMY2BP
375	SEC23IP
376	LINC01293
377	ANKUB1
378	GPSM1
379	MMP16
380	SEC16B
381	LOC105376360
382	UBA1
383	CAPS
384	TBRG1
385	NAALADL2
386	FGF14
387	FAM71A
388	ITGB8
389	SOX6
390	LINC01360
391	F9
392	MRPS18C
393	LOC101928429
394	MYT1L
395	LINC01620
396	RGS8
397	SOGA3
398	PCDHGC3
399	OR2L2
400	ADCY1
401	PHF24
402	GPR173
403	MS4A1
404	LOC105369507
405	NAALADL2-AS3
406	C6orf141
407	SGCD
408	ADORA1
409	POF1B
410	SOX18
411	LOC100506990
412	FCRLA
413	WDR31
414	NAA30
415	KIAA1210
416	MOG
417	ASB15
418	FAM135B
419	ISYNA1
420	STEAP1B
421	DNTT
422	HAPLN4
423	LOC440570
424	PRKCH
425	HPGD
426	PDAP1
427	NAA16
428	PCDH20
429	PLXNA2
430	CDH23
431	RHO
432	HPYR1
433	STEEP1
434	LDB2
435	MYH4
436	LRSAM1
437	PCA3
438	GUCA2B
439	DTNA
440	MTFR1
441	TTTY5
442	SH3D21
443	HOXC9
444	LINC02532
445	LOC100507006
446	TMEM114
447	CXCR6
448	ACTG1P17
449	ARHGAP20
450	CD200R1
451	CACNA1E
452	OLIG2
453	KIAA0040
454	CSPG4P5
455	SOX5
456	COLGALT2
457	LINC02685
458	EFR3B
459	CD74
460	NDST4
461	SNX24
462	TEX41
463	SLX4
464	LOC105379250
465	RGS7BP
466	ICAM1
467	CENPV
468	UBALD1
469	SLC19A3
470	BAIAP2
471	NCS1
472	SLC27A2
473	FLG-AS1
474	ENPP5
475	LOC105371672
476	POGZ
477	ZC3H7B
478	DRD5
479	GUSBP1
480	TMX4-AS1
481	LOC105374809
482	PURG
483	ADGRG3
484	TECTA
485	SLC2A13
486	GDAP1
487	CASC15
488	SLC16A1-AS1
489	NBEAP1
490	ASB4
491	RAB11FIP3
492	AAGAB
493	CCDC171
494	C12orf60
495	FAM3C
496	TRAM2
497	CEACAM1
498	LRATD1
499	ZMAT3
500	FBXL19-AS1
501	TLN1
502	MAP2K7
503	PAXX
504	ATF7
505	NAP1L2
506	LIN9
507	FGFR2
508	PHC2
509	PPP2R5A
510	LOC100996583
511	SAXO1
512	NCDN
513	CHRM3
514	CLPTM1
515	TBATA
516	GLT1D1
517	HAVCR1
518	EPHB1
519	MTSS1
520	TWF1
521	LINC02189
522	FGD4
523	KRTAP4-4
524	GALR2
525	CTNNA3
526	TNNI3
527	LETM1
528	MGAT4EP
529	LOC729870
530	PIK3C3
531	CAPN8
532	HAP1
533	LOC105378052
534	AKAP10
535	LINC02622
536	CD163
537	DIP2A
538	RRN3P1
539	PCGEM1
540	PDE1C
541	CERS6
542	CSMD1
543	GXYLT1
544	GNA14
545	TEX15
546	GUCY1A2
547	PAWR
548	LOC731157
549	EMSY
550	NALCN
551	DHX9
552	LOC780529
553	IL26
554	TCERG1
555	KCNIP2
556	SELENOI
557	LOC105374621
558	CADM2
559	DUOX1
560	SLC22A18AS
561	NOVA1
562	RELT
563	SRP72
564	SLC13A4
565	CLEC10A
566	SLC1A7
567	LINC00642
568	VN1R108P
569	SPAG6
570	MTBP
571	CEP295
572	THAP7-AS1
573	STXBP5L
574	ETNK1
575	SPN
576	HMGA1
577	RASD2
578	LOC100419741
579	CCDC169
580	MYL3
581	LAMA1
582	MORC2-AS1
583	TLE4
584	MMP25-AS1
585	CPM
586	POU5F1P3
587	TLL2
588	ADH4
589	NPHS1
590	ATE1
591	KMO
592	ATXN7L2
593	ZNF77
594	DGKK
595	UBE3D
596	FAM86B3P
597	ASPN
598	TSPAN9
599	RBM22
600	YBX1
601	MAP3K12
602	SLC18A1
603	GJA1
604	KDM4B
605	ATP8B5P
606	LRRN1
607	NPAS3
608	ACOT12
609	NOX5
610	SLC10A1
611	PSMG4
612	IGLV1-44
613	CARS2
614	SIRT5
615	FAM131A
616	AMN
617	SHISA2
618	SGPP2
619	PRSS55
620	NRG2
621	RAB2A
622	LOC101928417
623	MEOX2
624	SCGN
625	DMRTC2
