# Supplementary material for: Integrative Bioinformatics Analysis Reveals That miR-524-5p/MEF2C Regulates Bone Metastasis in Prostate Cancer and Breast Cancer
Source: Comput Math Methods Med. 2022 Sep 10;2022:5211329. doi: 10.1155/2022/5211329 (PMC9482681; doi:10.1155/2022/5211329)
Supplement: Supplementary 2 — Table S2: list of downregulated expressed mRNAs in breast cancer bone metastasis samples from the GSE137842 dataset. [file 5211329.f2.txt]

number	symbol
1	MXRA7
2	ADAMTS9-AS2
3	INIP
4	ZNF99
5	STAT1
6	PLEKHA7
7	ZNF449
8	LENEP
9	LINC00880
10	DNAH11
11	IL31RA
12	KMT5A
13	AMER1
14	TESPA1
15	SH3GL1P1
16	PATJ
17	SNORD114-3
18	TAS2R10
19	HOXB2
20	KCTD4
21	C1QC
22	ZNF677
23	PRKCZ
24	ZSCAN18
25	JMJD6
26	ZNF233
27	FAM81B
28	PDPK1
29	MS4A15
30	ITGB4
31	DLL3
32	AHDC1
33	ARHGAP22-IT1
34	ABI3BP
35	LRRC37A4P
36	PEX11A
37	TRIQK
38	INE1
39	NLRP2
40	RBPMS
41	RSPH14
42	LOC101928565
43	FAM20A
44	DYM
45	KLK6
46	SBNO2
47	MAP3K9-DT
48	ZNF253
49	FCHSD2
50	GREB1L
51	LOC729732
52	ABT1
53	ODF4
54	OR2B3
55	SYT14
56	RBM43
57	KRT40
58	ZNF10
59	RASL11B
60	ZNF546
61	RGSL1
62	BTG1
63	IGFN1
64	HERC4
65	P4HA2
66	CALB1
67	GPR68
68	NFKBIL1
69	COL1A2
70	SLC27A5
71	FAM110C
72	LYG1
73	GP2
74	NAA35
75	LINC01845
76	TGFB2
77	FAM193B-DT
78	POSTN
79	PDLIM5
80	PTGDS
81	EPPIN
82	ZNF727
83	CAMSAP1
84	TRIM29
85	NUP188
86	LINC02870
87	GRIN1
88	POLN
89	SLC25A41
90	COQ8B
91	LPIN3
92	FAM170B-AS1
93	ERCC6L2
94	ALDH1L2
95	SPATA6
96	LINC02837
97	HYAL6P
98	TCAF2
99	ZNF709
100	FNDC1-AS1
101	PODN
102	CXCL14
103	LOC283788
104	TMEM165
105	LINC01622
106	ZBTB8B
107	MTMR7
108	TMEM63A
109	EPHA1
110	PCYT2
111	TNFRSF9
112	TP53I11
113	GCHFR
114	PON1
115	MYL12A
116	BEND7
117	ZNF818P
118	PBX3-DT
119	TLR5
120	ANK1
121	ZNF880
122	CMKLR1
123	RIBC1
124	CDKN2D
125	LINC00113
126	MUC12
127	THAP6
128	MROH2A
129	PPP2R2C
130	SMAD1-AS2
131	TAS2R38
132	A1BG
133	TCL6
134	MARVELD3
135	IL12RB1
136	DUSP7
137	DPT
138	CNTLN
139	SCUBE1-AS1
140	ERICH1
141	LINC01448
142	IGLL1
143	HECW2
144	SKIL
145	FGF2
146	TMEM67
147	KCNJ4
148	TRIM4
149	GPRC5B
150	C9
151	GPR37L1
152	HDAC4
153	PDZK1
154	C8orf74
155	CRACR2A
156	ZNF440
157	WDFY4
158	FCN2
159	SPG11
160	USP49
161	IL20RA
162	TCF3
163	NOMO3
164	ADAMTS20
165	MS4A6A
166	FILIP1L
167	ZNF506
168	ADCK1
169	PRRX2
170	HYPK
171	ITGB7
172	SORCS2
173	TMEM59
174	LOC101928658
175	PBX1
176	SUN3
177	PPL
178	ETV7
179	PAPPA
180	EPHA4
181	STAB2
182	LINC01016
183	TRPM7
184	ST6GALNAC2
185	CDH4
186	ABCA12
187	TBX5-AS1
188	MIR34AHG
189	UROC1
190	SVEP1
191	ZNF252P
192	MIS18A
193	MRPL41
194	ASAH2B
195	WDR59
196	HAPLN1
197	ULBP1
198	SLC35E1
199	CRACD
200	CEP162
201	CCL23
202	CAMK1G
203	LINC00555
204	PAAF1
205	LINC00304
206	FAT3
207	STX18-AS1
208	TF
209	TAB3
210	CTSF
211	IPO5P1
212	TFAP2E
213	ARID5B
214	BICDL1
215	ARG1
216	APBB2
217	MPL
218	SDHD
219	SLC44A2
220	IGF1
221	FRRS1
222	MORN5
223	DRICH1
224	TFCP2L1
225	ATP1B3
226	METTL15
227	LOC105375218
228	ZNF788P
229	LOC101929174
230	BRD7
231	KLHDC7A
232	H2BC5
233	MUC3A
234	RALB
235	STARD13-AS
236	HFE
237	CPPED1
238	HSDL2
239	ADRA1D
240	SH2D3C
241	LINC01238
242	ZNF436
243	STK32A
244	PLPPR5-AS1
245	TRDN
246	ZBTB46-AS1
247	GRIA2
248	NDUFS4
249	ZNF790-AS1
250	PAX7
251	TADA1
252	BEND2
253	RGN
254	TMEM221
255	COPZ2
256	ADH1B
257	FHL1
258	TNRC6B
259	MEGF10
260	CRACDL
261	POM121
262	LINC01667
263	ARPIN
264	ACOT4
265	MGAT3
266	GPR17
267	KCNJ6
268	CARMIL2
269	ICA1
270	RNF43
271	GBP6
272	NRXN1
273	YJEFN3
274	C20orf96
275	EPG5
276	AQP1
277	PROSER2-AS1
278	ENTPD4
279	ARHGAP36
280	ADAD2
281	PPIH
282	ABCC3
283	VSTM4
284	BIK
285	LINC00674
286	MED23
287	TIAM2
288	SLC2A6
289	TAMALIN-AS1
290	SOX3
291	LOC102546299
292	RHBDL2
293	ASCL3
294	FIRRE
295	LOC105373334
296	EFNA2
297	NUPR1
298	ZNF616
299	FAM227B
300	SLC22A1
301	PAX8
302	PIGL
303	H1-6
304	COCH
305	SSPN
306	CD79B
307	CNGB1
308	ZBTB11-AS1
309	CTD-2194D22.4
310	DUSP21
311	EFNB2
312	NRN1
313	LINC00173
314	ENTPD5
315	HOXA13
316	EXPH5
317	RAB42
318	PCSK9
319	EPHA5
320	ZNF431
321	LINC01000
322	PHLDA3
323	ASIC2
324	KCNV1
325	DTX3
326	COL7A1
327	SFTPC
328	PRSS35
329	COL5A1
330	NUDT4
331	C3orf20
332	IRF1-AS1
333	FBN1
334	RGS4
335	FBXO25
336	DMAC2
337	TNFSF10
338	TACC3
339	LBH
340	C11orf94
341	ABHD16A
342	EIF1B-AS1
343	KCNE4
344	POLH
345	FABP6
346	TOGARAM2
347	ST3GAL3
348	NUDT17
349	LINC00691
350	TMEM50B
351	TNFSF4
352	SIRPB2
353	TNR
354	TMED3
355	STXBP5-AS1
356	SLC6A17
357	GSTP1
358	TP73-AS1
359	CHST3
360	PICART1
361	FLI1
362	PITHD1
363	NRAP
364	PAQR9
365	TAS2R45
366	INTS4
367	FAM120C
368	SPATA18
369	SLC22A5
370	LINC02011
371	PSORS1C1
372	TSNARE1
373	ZNF765
374	DDIT4L
375	LINC00460
376	MAST4
377	WNT16
378	ACOD1
379	PRKG1-AS1
380	TAAR9
381	ZNF41
382	MCL1
383	FFAR2
384	C5orf24
385	GAL3ST3
386	DCAF5
387	DSG3
388	TLK1
389	PSG1
390	AGAP9
391	HDLBP
392	VCAN
393	PSMG3-AS1
394	PPP1R37
395	VIPAS39
396	VCX2
397	STOML1
398	ANKRD30BP3
399	LINC01649
400	OR1A2
401	LOC100289518
402	KCNMA1
403	TNRC6A
404	TSC22D3
405	SBF2
406	SNAP25
407	ZNF813
408	ACTRT3
409	SEC24D
410	DLG1
411	ARMC8
412	LINC01750
413	MGAT4A
414	C15orf48
415	AHSP
416	PHF20L1
417	LARP4
418	C7
419	LOC101928731
420	ARPC3
421	ADAMTS5
422	MARCO
423	MGP
424	MST1L
425	RARRES2
426	KLF2
427	GMEB1
428	TMEM242
429	CXCR4
430	CLEC4D
431	TAF1
432	LOC105376301
433	SAMD10
434	TCL1B
435	NECTIN1
436	MUC7
437	PLXNB3
438	ZNF114
439	LINC01731
440	UBR4
441	MFSD4B
442	MAGI2
443	CLINT1
444	THADA
445	ACAD10
446	RAB11FIP4
447	TSPAN1
448	KLC3
449	SPON2
450	KANK2
451	BCAN
452	ZNF861P
453	LMO7DN
454	ODF3B
455	KRT5
456	PARP15
457	LOC100506302
458	LAMP1
459	SYNRG
460	POU5F2
461	KRBOX5
462	SFXN4
463	SCML4
464	CCDC70
465	MAPK1
466	GSN
467	NXPH2
468	COL8A2
469	KRT17
470	SLC15A2
471	PRMT2
472	ARHGEF10
473	FAAP20
474	CD5L
475	TMEM185B
476	CASK
477	MAPK10
478	SLC24A2
479	RNF157-AS1
480	SLITRK4
481	VAC14
482	PRKAG2
483	CAPZA1
484	STAB1
485	LINC01816
486	SIX2
487	ASAP1
488	HEMK1
489	FOXK1
490	ACSS1
491	CACNA1G
492	IHO1
493	LINC02743
494	MTFR2
495	INHBA
496	PAX8-AS1
497	TGFBR1
498	LOC105378130
499	MAGI1
500	IGSF3
501	ZNRF4
502	GABBR2
503	CTCFL
504	FGF1
505	RIPPLY1
506	NKTR
507	TMCO5A
508	SYT3
509	WDR19
510	CRYBB3
511	LINC00317
512	TTLL11
513	PTCD2
514	SLC9A9
515	CD24
516	EFCAB13
517	KCND3
518	KCNK9
519	GIPC3
520	ACRBP
521	SORBS2
522	ERVK13-1
523	FBXL18
524	CLDN19
525	RUNX3
526	CACUL1
527	TMEM248
528	FBXO3
529	SLC25A48
530	DRAXIN
531	SNX25
532	KRT35
533	PCNX3
534	ANTXR1
535	ZNF583
536	ERBB2
537	CDAN1
538	GAS6
539	KRTAP8-1
540	TAFA2
541	C3orf38
542	ZSCAN30
543	IGHG1
544	ZDHHC2
545	RFX4
546	CRMP1
547	ITSN1
548	ITIH4
549	CHD5
550	TSC22D2
551	DPP4
552	L3MBTL4
553	C5
554	OR2H1
555	ZNF668
556	PODXL2
557	PIGG
558	RENBP
559	LINC01169
560	PAPLN
561	GALNT12
562	SERPINB9
563	PIDD1
564	SMU1
565	HENMT1
566	ALDOB
567	GATA3
568	DEPDC7
569	RASAL1
570	TMPO
571	PROM2
572	KCNC3
573	KCNIP3
574	LOC100288570
575	KLHL35
576	KHDC4
577	RTF2
578	ZNF682
579	RASSF9
580	LINC00463
581	LINC01568
582	LRRC52-AS1
583	LRRN2
584	LINC02243
585	SOST
586	BTF3L4
587	LINC00343
588	OR5H1
589	CFAP206
590	ZNF814
591	RBP2
592	STRBP
593	FAM222B
594	ALOX5
595	ST6GAL2
596	ADGRV1
597	HLA-DPA1
598	SYNDIG1L
599	LINC00032
600	GABRB1
601	MDM2
602	HOXA-AS2
603	SRC
604	KDM4C
605	TUBB2B
606	IL20RB
607	CD207
608	RASA4
609	OR6B1
610	FBXO21
611	AGXT2
612	SERP2
613	EPCAM
614	COL3A1
615	AICDA
616	ZNF736
617	SERPINF1
618	PSG4
619	LINC00476
620	TMEM127
621	UPK3B
622	TEF
623	PDE6A
624	TPD52L1
625	ZDHHC5
626	FRAS1
627	LOC102724542
628	EML2
629	S100A4
630	CCL28
631	TCAF1
632	FOXR2
633	PATZ1
634	ESRP2
635	XNDC1N
636	CD34
637	CRYZL2P
638	CMYA5
639	CPXM2
640	ADGRB3-DT
641	LCMT1-AS2
642	ZBED6CL
643	RFLNB
644	FOXN3-AS1
645	MPPED2
646	SIX5
647	CMKLR2
648	DPP6
649	TSPOAP1
650	LINC00348
651	TNFAIP6
652	ZBTB7A
653	XK
654	ANO8
655	RFFL
656	MYCN
657	CEACAM8
658	KLF12
659	TRAPPC2L
660	SUSD4
661	MIF-AS1
662	PTGER2
663	EPPK1
664	PICALM
665	EHF
666	ATP2C2-AS1
667	SP3
668	SSH1
669	IRAK3
670	CNTN1
671	VWA8-AS1
672	TRIM55
673	PIAS2
674	P2RX7
675	BNC2
676	TRIM22
677	KCNA10
678	TNFAIP8L2
679	ACR
680	CTLA4
681	VSTM2L
682	LINC00582
683	C14orf180
684	CDC42BPA
685	LMF1
686	MARCHF10-DT
687	ADAM20
688	DISP2
689	HMGB2
690	NUDT12
691	FOXD4
692	TIGD4
693	AFTPH-DT
694	PAOX
695	LPAR2
696	LINC01537
697	TRAIP
698	ACAA2
699	EFEMP2
700	PTPRC
701	PPP1R32
702	CSAG3
703	FAM181B
704	ZNF415
705	LYPD6B
706	LINC01278
707	NDUFA4L2
708	HIVEP2
709	THUMPD3-AS1
710	SLC22A8
711	UBE2U
712	PRPF31
713	MAGEC2
714	MICAL2
715	SKAP2
716	AIF1
717	MERTK
718	SLC25A35
719	ERBB4
720	UBE2J2
721	PAFAH1B2P2
722	TLR2
723	BCAP29
724	ARHGEF7
725	ZKSCAN7
726	NCKIPSD
727	MROH2B
728	POU3F1
729	CDADC1
730	SUCLG2-DT
731	EFCAB14
732	BOLA1
733	ACTL8
734	TRIM7
735	PER3
736	RSPH1
737	WT1
738	ZNF286A
739	RPS6KC1
740	GPR156
741	NPRL3
742	WDR90
743	NANOG
744	LENG9
745	LOC101929341
746	CDK11B
747	C10orf90
748	CCDC198
749	NFATC2
750	ATP1A4
751	PRMT8
752	LAMA3
753	MYCT1
754	THBS1
755	NINJ2
756	LOC105372969
757	LRRC3B
758	ERC2-IT1
759	RAB3C
760	HEY2
761	LOC100506675
762	B2M
763	AFAP1L2
764	MLNR
765	ACTN2
766	DPYSL5
767	MBP
768	ZBTB43
769	ATXN1L
770	BAHCC1
771	LOC100505716
772	MAP3K3
773	SMARCA1
774	RHOD
775	GJB2
776	COPB1
777	LINC00597
778	DPF2
779	EIF1AY
780	PSEN1
781	ZNF829
782	CMAHP
783	LOC105371967
784	ZNF235
785	ZBTB32
786	ARNT2
787	RUFY3
788	S100A2
789	FER1L4
790	LCAT
791	ZFP3
792	SLC37A1
793	ZNF347
794	TXLNGY
795	ABCG1
796	KLF14
797	SLC24A3-AS1
798	LOC105373418
799	TRPM8
800	SPTAN1
801	MIR3667HG
802	RIPK4
803	FAM50B
804	TEX46
805	ZNF836
806	MGC15885
807	HINT3
808	ZCWPW2
809	CRTAC1
810	MYO19
811	STXBP4
812	APOBEC3G
813	ADORA3
814	COLGALT1
815	ZNF783
816	CECR3
817	DIO2
818	ZNF865
819	EDRF1-DT
820	LOC728485
821	CBX2
822	TIA1
823	TPGS1
824	LINC01213
825	TFDP1
826	ZFYVE1
827	HS3ST3B1
828	VCAM1
829	ZNF81
830	UNC5B
831	TBC1D30
832	EFHD1
833	C6orf15
834	AP1G2
835	FAM133A
836	CACNA1B
837	ASAP3
838	KIF2A
839	SPAG5-AS1
840	PRKCB
841	DAAM1
842	PPA2
843	LOC100240728
844	RNF187
845	FAM76B
846	ZMYND11
847	KIR3DL1
848	APEX2
849	ASAP1-IT1
850	SLC22A23
851	SPATA13
852	LOC286059
853	GRIK1-AS2
854	PRPF40A
855	ST8SIA5
856	LOC101926948
857	SUGT1P3
858	C20orf181
859	CUZD1
860	ZNF345
861	GPR180
862	SEMA3D
863	CREBBP
864	EDNRB
865	EGFR
866	PPIA
867	GASK1B
868	TCP11L2
869	NAP1L4
870	LOC101929621
871	SLCO5A1
872	APBB1IP
873	FKSG49
874	HCP5
875	PTPRF
876	ULK2
877	SOCS7
878	MYORG
879	TTBK2
880	BTNL8
881	ACKR3
882	MAGI2-AS3
883	HKDC1
884	MYO9A
885	PLCXD1
886	RFX2
887	XIST
888	TRNAU1AP
889	LOC102723904
890	DAXX
891	LRRC37A3
892	SCLT1
893	DIAPH2-AS1
894	JAM2
895	TPTE2P6
896	FGF6
897	MPV17L
898	ADAM12
899	SCGB1D2
900	CRLF1
901	GRIN2A
902	MAU2
903	CA5B
904	MCCC2
905	RGS1
906	OBI1
907	EBF2
908	ICAM2
909	FAXDC2
910	ZADH2
911	VSX1
912	JPT2
913	LOC105371692
914	DLGAP1
915	ADGRF1
916	ATXN3
917	KDSR
918	B3GAT2
919	MASP1
920	GCNT1
921	SLC25A29
922	LOC401261
923	UBL7-DT
924	CDON
925	NUP43
926	CFL1
927	ARHGAP5
928	LOC105375153
929	MSTO1
930	ABAT
