# Supplementary material for: Integrative Bioinformatics Analysis Reveals That miR-524-5p/MEF2C Regulates Bone Metastasis in Prostate Cancer and Breast Cancer
Source: Comput Math Methods Med. 2022 Sep 10;2022:5211329. doi: 10.1155/2022/5211329 (PMC9482681; doi:10.1155/2022/5211329)
Supplement: Supplementary 3 — Table S3: list of upregulated expressed mRNAs in prostate cancer bone metastasis samples from the GSE32269 dataset. [file 5211329.f3.txt]

number	symbol
1	SPP1
2	RBM39
3	HBB
4	COL11A1
5	COL1A2
6	CKS2
7	SMC4
8	KIF4A
9	LPL
10	OLFML2B
11	LRRC15
12	TNFAIP6
13	BUB1
14	KIF14
15	AR
16	CCNA2
17	XPO1
18	U2SURP
19	GNL3L
20	CD36
21	COL5A2
22	HBG2
23	CENPF
24	SPARC
25	EZH2
26	PTTG1
27	ACTR2
28	TOP2A
29	HBA2
30	RACGAP1
31	RAE1
32	KIF20A
33	VCAN
34	MAP4K4
35	HSPBP1
36	PNN
37	THBS2
38	RNASE1
39	CENPA
40	SULT1A1
41	APOE
42	ASPM
43	AURKA
44	GMFG
45	HMGB2
46	KIF2C
47	IBSP
48	SET
49	KPNA2
50	CORO1C
51	MRGBP
52	CDC7
53	SERPINE2
54	CTSK
55	COL1A1
56	MKI67
57	SLC5A3
58	ENPEP
59	CD200
60	DDX39A
61	ACKR3
62	MS4A4A
63	G3BP1
64	NCAPG2
65	NUSAP1
66	PHTF2
67	POLQ
68	FOXM1
69	TYMS
70	CDK1
71	NAA15
72	MMD
73	INPP4A
74	GINS1
75	ADAM17
76	MCM7
77	BIRC5
78	MMP9
79	TOMM70
80	TPX2
81	DDX3X
82	EI24
83	COL3A1
84	PAPPA
85	PCLAF
86	MELK
87	LOXL2
88	DDIT4
89	ATAD3A
90	ATM
91	DONSON
92	DLGAP5
93	ESPL1
94	EXOSC2
95	PTBP3
96	STAB1
97	MEF2C
98	FN1
99	NFIX
100	LAMC1
101	KLHDC10
102	HPRT1
103	IGF2BP2
104	PUS7
105	ITCH
106	TTC13
107	MTA1
108	SKP2
109	HSPH1
110	SEC14L1
111	DIAPH1
112	KIF11
113	CD163
114	SPAG5
115	TRMT61A
116	KNTC1
117	SPDYE2
118	HSPA9
119	KIF18B
120	RAP1GDS1
121	ABCC5
122	OMD
123	CCR1
124	MPZL1
125	BUB1B
126	AGO2
127	TYROBP
128	LEF1
129	HPS5
130	AKAP9
131	UBE2W
132	TRAPPC10
133	CTSZ
134	GTSE1
135	RASL11B
136	HOXB7
137	CD84
138	DNA2
139	EPPK1
140	COL5A1
141	NOTCH3
142	LAMB1
143	GSDMB
144	ARID1A
145	NCOA3
146	XPNPEP3
147	PRPF39
148	PRC1
149	TMPO
150	LAPTM5
151	THY1
152	KPNA1
153	ENY2
154	AKR1C2
155	ZC3H15
156	ORC6
157	DNMT3B
158	NNMT
159	CCNE1
160	SPDL1
161	MCM4
162	PDK3
163	ADCY7
164	PABPN1
165	COL5A3
166	ABRAXAS2
167	NEIL3
168	CDC25C
169	MBD4
170	ASF1B
171	CEP55
172	NEK2
173	MAD2L1
174	CDV3
175	ANKRD12
176	BICD2
177	LY96
178	DTL
179	RAI14
180	CLUHP3
181	SYDE1
182	LEPR
183	CCNB2
184	HNRNPAB
185	EVI2A
186	MRC1
187	SLC38A6
188	RFTN1
189	TTC26
190	TGFBR1
191	OIP5
192	RRM2
193	PBK
194	PLXNA1
195	METTL13
196	ADAMTS5
197	ZNF277
198	RBM25
199	PDCD6
200	FLCN
201	SYNE3
202	KPTN
203	E2F3
204	MTF2
205	KIF15
206	SMC6
207	SLCO2B1
208	TMEM106C
209	PTX3
210	PAK2
211	ITGA10
212	PRR11
213	SLC7A7
214	MCM6
215	COL6A3
216	TMEM97
217	CNIH4
218	ADORA3
219	GART
220	RAPGEF5
221	RAD51D
222	TTK
223	CHD4
224	NEAT1
225	QKI
226	SMC2
227	SCAF4
228	SEPTIN11
229	VDR
230	TROAP
231	TENT5C
232	RASGRP2
233	APOC1
234	URB2
235	SDC1
236	MMP11
237	RRP1B
238	ANAPC2
239	GPNMB
240	SLC1A3
241	LUM
242	TOX4
243	PTPRE
244	ASPH
245	OLFML3
246	GTF2H3
247	MMP16
248	MED13L
249	FABP4
250	PTPRD
251	CCNB1
252	DMD
253	FMO3
254	NSUN5P1
255	CENPE
256	PPEF1
257	COL4A1
258	DBT
259	UBOX5
260	TFRC
261	COL13A1
262	RAB31
263	LAMA4
264	CEP43
265	CASP2
266	DPT
267	GTF2H2B
268	ENPP2
269	LRP4
270	CCNE2
271	HBD
272	TRMT1
273	WNK1
274	PLCB2
275	CDKN3
276	ADAM12
277	MMP2
278	EIF5
279	NGLY1
280	OLFML2A
281	ARPC4
282	STC2
283	AP1S2
284	DGCR8
285	KCNJ2
286	MAFB
287	PTPRF
288	TEK
289	RNASE6
290	PECAM1
291	IGSF6
292	GRK6
293	HAUS2
294	MRPL11
295	CASP10
296	RPL35A
297	PCOLCE
298	RNGTT
299	SLC25A36
300	DGKH
301	MAZ
302	SMYD2
303	BCL6
304	SOGA1
305	KLHL20
306	MED1
307	TSPAN5
308	WIF1
309	SNRNP40
310	TRA2A
311	GPSM2
312	MRC2
313	PLS3
314	SLC29A1
315	KIFC1
316	NCF2
317	HBS1L
318	SLA
319	CDC20
320	HMMR
321	IFI30
322	AKR1C3
323	NTRK2
324	CSF1R
325	MS4A6A
326	PRX
327	IFI27
328	CYP26A1
329	ICAM2
330	AKR1C1
331	CDH11
332	TARDBP
333	SLC39A14
334	TTPA
335	PPM1F
336	PCBP2
337	CAPZA2
338	CDH2
339	ACBD4
340	HJURP
341	CDCA3
342	PCNX1
343	PPFIBP1
344	SNAI2
345	LRRN3
346	SF1
347	TMF1
348	VAPB
349	OGT
350	DYSF
351	SLC7A6
352	ASNS
353	PRSS53
354	EIF2S3
355	SERPINA1
356	DNAJC7
357	APLNR
358	CTSS
359	CEMIP
360	UBQLN2
361	IFI16
362	PLK4
363	SDC2
364	NUP62
365	SELPLG
366	HCLS1
367	RNF19A
368	CYP26B1
369	MCUB
370	LY86
371	SIM2
372	SRD5A1
373	ADGRL4
374	F13A1
375	NIPSNAP3B
376	DND1
377	CSPP1
378	LPCAT1
379	COL10A1
380	EDNRA
381	EHBP1
382	LMO2
383	CSPG5
384	DCN
385	TGFBI
386	ZWINT
387	LTBP2
388	VCAM1
389	TACC3
390	PLOD2
391	CDKN2C
392	S100A4
393	ALG13
394	CA2
395	SIGLEC7
396	TK1
397	PCSK5
398	COPS7B
399	ZNF721
400	ELOVL6
401	ZEB1
402	SSX3
403	DPYSL2
404	CHRM2
405	NCAM1
406	VSIG4
407	FBN1
408	MXRA5
409	CYP1A1
410	POSTN
411	ASPN
412	IFNA10
413	HOXC6
414	ABCF2
415	PDE2A
416	PPP2R1B
417	OTULINL
418	ZNF451
419	MAGI1
420	APC
421	ZNF160
422	CYP4F12
423	FAP
424	ZC3H7B
425	RUFY3
426	NAV3
427	PTPRZ1
428	ITGAM
429	VIM
430	GUSBP11
431	SH3BP2
432	FCGR3B
433	IGKC
434	SELENBP1
435	HOXD4
436	SULF1
437	BGN
438	SLC6A8
439	MAGEA12
440	PODNL1
441	CFH
442	ANGEL1
443	BAZ1B
444	IGKV1D-13
445	PIDD1
446	SPTBN1
447	ADGRG6
448	SERPINF1
449	AAK1
450	EGFL6
451	LBR
452	AIF1
453	LGALS1
454	M6PR
455	CHN1
456	CD14
457	INHBA
458	KCTD12
459	ZNF710
460	ITGBL1
461	PPBP
462	CCL18
463	DHX9
464	MMP13
465	AHSP
466	PRKCA
467	PNISR
468	GINS2
469	LHFPL6
470	SRGN
471	AIDA
472	UGT2B15
473	TNS3
474	S100A8
475	ARG1
476	IGLL3P
477	LOX
478	CTSV
479	H3C10
480	CLU
481	ENTPD3
482	SVEP1
483	RHOBTB1
484	IGKV1-17
485	PPP1R14B
486	ATXN7L3B
487	RAD51
488	LAS1L
489	MAGEA3
490	GLRX
491	CTSC
492	APBA2
493	CDC42BPA
494	MEPE
495	ITM2A
496	CAMK2N1
497	NRIP3
498	COPZ2
499	PMP22
500	PTPRR
501	ODAM
502	UCP2
503	RNASE3
504	CA1
505	CDC37
506	GJA1
507	MPO
508	NRXN3
509	MAGEA6
510	WNT5A
511	SLC4A1
512	SERPINI1
513	PTPRC
514	SLPI
515	TNC
516	DEFA4
517	IGLV2-14
518	SEC61A1
519	NUDT11
520	GRP
521	SGK1
522	CRISP3
