# Supplementary material for: Integrative Bioinformatics Analysis Reveals That miR-524-5p/MEF2C Regulates Bone Metastasis in Prostate Cancer and Breast Cancer
Source: Comput Math Methods Med. 2022 Sep 10;2022:5211329. doi: 10.1155/2022/5211329 (PMC9482681; doi:10.1155/2022/5211329)
Supplement: Supplementary 4 — Table S4: list of downregulated expressed mRNAs in prostate cancer bone metastasis samples from the GSE32269 dataset. [file 5211329.f4.txt]

number	symbol
1	MYH11
2	CNN1
3	ACTG2
4	PART1
5	HSPB8
6	PCP4
7	CSRP1
8	RPL37A
9	KRT15
10	RNF114
11	LMOD1
12	DEAF1
13	RPL14
14	PDE4B
15	RPS11
16	ACP3
17	TAOK3
18	KRT18
19	FAM174B
20	DIXDC1
21	ANXA3
22	RPL27
23	RPL27A
24	MYLK
25	MEIS2
26	HGD
27	MAOB
28	C1orf115
29	UBE2J1
30	DES
31	PRDX2
32	DUSP3
33	TRIOBP
34	XBP1
35	CNP
36	NCAPD3
37	SGTA
38	SORD
39	MSMB
40	KLF6
41	CTBS
42	EPHX2
43	ALDH3A2
44	ZFP36
45	SYNM
46	SORBS1
47	THYN1
48	ARCN1
49	ANPEP
50	NAAA
51	KBTBD11
52	FUCA1
53	GSTT1
54	SPDEF
55	TRPM8
56	PDZRN3
57	TPM2
58	PAGE4
59	SCP2
60	PAK1IP1
61	CYP39A1
62	DHRS7
63	KLK3
64	CIRBP
65	IQGAP2
66	TCF21
67	NKX3-1
68	NUCB1
69	TCEAL2
70	SEC14L2
71	CNTNAP2
72	GMPR
73	FOS
74	CCN1
75	ABAT
76	TMEM30B
77	TADA3
78	DPP4
79	EPS8L1
80	FOSB
81	PRSS8
82	MYL9
83	FERMT1
84	MT1M
85	ACTA2
86	GTF3C1
87	THBS4
88	KCND3
89	EID1
90	PGM3
91	TMEM87A
92	PTPRN2
93	SLC44A4
94	CPE
95	ZNF43
96	RPL10L
97	RPLP2
98	KLF4
99	SPINT1
100	MT1E
101	RAB27A
102	DHCR24
103	PTGDS
104	STAG2
105	ALDH1A3
106	TAGLN
107	GDF15
108	NIBAN1
109	LAMA2
110	PTOV1
111	ABCC4
112	PDIA3
113	PBXIP1
114	RANBP3
115	RDH11
116	SFRP1
117	PPP1R10
118	GMDS
119	CNPY3
120	PTPN13
121	HSD17B6
122	RAB3B
123	KLK2
124	PDE4D
125	GLRX3
126	GNAL
127	PNO1
128	DMXL1
129	CYTH2
130	SMPDL3A
131	NDRG3
132	NPDC1
133	CSGALNACT1
134	PAF1
135	SLC35A3
136	EGR1
137	SYNJ2BP
138	NDRG1
139	TRIM28
140	KRT14
141	CUX2
142	FBLN1
143	KLF15
144	SGSH
145	AZGP1
146	ABHD2
147	FMOD
148	TMPRSS2
149	TTC38
150	GREB1
151	OBSL1
152	ENDOD1
153	HPN
154	EGR2
155	PLPP3
156	ITPKB
157	PAMR1
158	MATN2
159	ANAPC15
160	HERPUD1
161	ZNF552
162	NBL1
163	EIF3G
164	C1orf116
165	VWA1
166	SORBS2
167	NCKAP1
168	EBP
169	NR2F1
170	IL1R1
171	KIF5C
172	TSPAN1
173	TECR
174	GOLM1
175	PMEPA1
176	NEFH
177	PEMT
178	TACSTD2
179	MT1G
180	CLPP
181	MT1F
182	IGF1R
183	WNT5B
184	JUN
185	STEAP4
186	LSAMP
187	MPI
188	KRT17
189	GNMT
190	QDPR
191	MBTPS1
192	MYBPC1
193	TRIM29
194	IVD
195	PIK3IP1
196	DHX38
197	PPL
198	DPF2
199	SIL1
200	PLN
201	TRPM4
202	PDPK1
203	OR51E2
204	TNFSF10
205	KIZ
206	CD151
207	UAP1
208	ELOVL5
209	RRBP1
210	MT1X
211	MT1H
212	BCAS1
213	MAFF
214	PRIM2
215	HLA-C
216	RLN1
217	DHPS
218	ARHGEF5
219	DICER1
220	DUSP1
221	TMED10
222	SLC22A3
223	SH3BGRL
224	VPS52
225	HERC6
226	SPOCK1
227	SMS
228	KLK11
229	CFB
230	ATF3
231	SQOR
232	TPM1
233	NR4A2
234	SYT17
235	AMACR
236	NEU1
237	SERHL2
238	EAF2
239	FHOD3
240	KCNN2
241	CSRP2
242	ELAPOR1
243	AOC1
244	HLA-J
245	KRT5
246	CHMP4A
247	PTN
248	NUDT4
249	NPR3
250	GHR
251	CCL2
252	ALOX15B
253	LDB3
254	GABRP
255	F3
256	ACADSB
257	FXYD3
258	ADIRF
259	ODC1
260	ALDH1A2
261	FOXO1
262	ASTN2
263	WLS
264	SOX9
265	GULP1
266	PTGS2
267	OLFM4
268	C3orf14
269	CHRDL1
270	RTN1
271	SV2B
272	SLC4A4
273	EFNB2
274	CLDN8
275	PDE8B
276	TTTY14
277	PLA1A
278	ANG
279	SPART
280	TMSB15A
281	MME
282	ST6GAL1
283	GSTZ1
284	MT1HL1
285	ARG2
286	ACADL
287	SLC15A2
288	LAMP2
289	SATB1
290	BTD
291	SFN
292	AGR2
293	H2BC9
294	BHLHE40
295	COCH
296	FGFR2
297	CYP3A5
298	TUBB2A
299	CHRM3
300	HOXB13
301	KRT13
302	MBNL2
303	SERPINA3
304	P3H2
305	AGTR1
306	GALNT12
307	NPY
308	TSPAN8
309	S100A2
310	ACSM1
311	BANK1
