# Supplementary material for: Integrative Bioinformatics Analysis Reveals That miR-524-5p/MEF2C Regulates Bone Metastasis in Prostate Cancer and Breast Cancer
Source: Comput Math Methods Med. 2022 Sep 10;2022:5211329. doi: 10.1155/2022/5211329 (PMC9482681; doi:10.1155/2022/5211329)
Supplement: Supplementary 5 — Table S5: list of upregulated expressed miRNAs in prostate cancer bone metastatic samples from the GSE26964 dataset. [file 5211329.f5.txt]

number	miRNA_id
1	hsa-miR-572
2	hsa-miR-371-5p
3	hsa-miR-125a-3p
4	hsa-miR-516a-5p
5	hsa-miR-575
6	hsa-miR-637
7	hsa-miR-557
8	hsa-miR-210
9	hsa-miR-654-5p
10	hsa-miR-602
11	hsa-miR-668
