# Supplementary material for: Integrative Bioinformatics Analysis Reveals That miR-524-5p/MEF2C Regulates Bone Metastasis in Prostate Cancer and Breast Cancer
Source: Comput Math Methods Med. 2022 Sep 10;2022:5211329. doi: 10.1155/2022/5211329 (PMC9482681; doi:10.1155/2022/5211329)
Supplement: Supplementary 6 — Table S6: list of downregulated expressed miRNAs in prostate cancer bone metastatic samples from the GSE26964 dataset. [file 5211329.f6.txt]

number	miRNA_id
1	hsa-miR-508-5p
2	hsa-miR-205
3	hsa-miR-924
4	hsa-miR-134
5	hsa-miR-330-3p
6	hsa-miR-362-5p
7	hsa-miR-410
8	hsa-miR-193a-3p
9	hsa-miR-323-3p
10	hsa-miR-892b
11	hsa-miR-660
12	hsa-miR-345
13	hsa-miR-631
14	hsa-miR-145
15	hsa-miR-221
16	hsa-miR-331-5p
17	hsa-miR-524-5p
18	hsa-miR-601
19	hsa-miR-127-3p
20	hsa-miR-339-5p
21	hsa-miR-130a
22	hsa-miR-143
23	hsa-miR-211
24	hsa-miR-135a
25	hsa-miR-801
26	hsa-miR-219-5p
27	hsa-miR-615-3p
28	hsa-miR-490-3p
29	hsa-miR-100
30	hsa-miR-33a
31	hsa-miR-488
32	hsa-miR-891a
33	hsa-miR-708
34	hsa-miR-149
35	hsa-miR-346
36	hsa-miR-502-3p
37	hsa-miR-222
38	hsa-miR-516b
39	hsa-miR-139-5p
40	hsa-miR-551a
41	hsa-miR-371-3p
42	hsa-miR-136
43	hsa-miR-153
44	hsa-miR-18b
45	hsa-miR-124
46	hsa-miR-630
47	hsa-miR-933
48	hsa-miR-140-3p
49	hsa-miR-936
50	hsa-miR-302d
51	hsa-miR-425
52	hsa-miR-151-3p
53	hsa-miR-30e
54	hsa-miR-520e
55	hsa-miR-640
56	hsa-miR-125b
57	hsa-miR-376a
58	hsa-miR-27b
59	hsa-miR-363
60	hsa-miR-147
61	hsa-let-7e
62	hsa-miR-9
63	hsa-let-7a
64	hsa-miR-876-3p
65	hsa-miR-583
66	hsa-miR-181c
67	hsa-miR-636
68	hsa-miR-190
69	hsa-miR-29a
70	hsa-miR-130b
71	hsa-miR-937
72	hsa-miR-199b-5p
73	hsa-miR-184
74	hsa-miR-376c
75	hsa-miR-875-5p
76	hsa-miR-885-5p
77	hsa-miR-487b
